# Supplementary material for: Isoquercitrin Suppresses Esophageal Squamous Cell Carcinoma (ESCC) by Inducing Excessive Autophagy and Promoting Apoptosis via the AKT/mTOR Signaling Pathway
Source: Antioxidants (Basel). 2025 Jun 8;14(6):694. doi: 10.3390/antiox14060694 (PMC12189870; doi:10.3390/antiox14060694)
Supplement: Supplementary file 1 [file antioxidants-14-00694-s001.zip]

Archive with 1 entries (1 files):
- antioxidants-3601664-supplementary.pdf
